# Supplementary material for: A Case Series and Literature Review of Telogen Effluvium and Alopecia Universalis after the Administration of a Heterologous COVID-19 Vaccine Scheme
Source: Vaccines (Basel). 2023 Feb 15;11(2):444. doi: 10.3390/vaccines11020444 (PMC9968192; doi:10.3390/vaccines11020444)
Supplement: Supplementary file 1 [file vaccines-11-00444-s001.zip]

Archive with 1 entries (1 files):
- vaccines-2168771-supplementary.pdf
